# Supplementary material for: Gompertz Law‐Based Biological Age (GOLD BioAge): A Simple and Practical Measurement of Biological Ageing to Capture Morbidity and Mortality Risks
Source: Adv Sci (Weinh). 2025 Jul 2;12(32):e01765. doi: 10.1002/advs.202501765 (PMC12407260; doi:10.1002/advs.202501765)
Supplement: Supplementary file 2 — Supplementary Table [file ADVS-12-e01765-s001.xlsx]

## Sheet: Content
Supplementary Table Content
Supplementary Table 1. The basline characteriscs of the study population.
Supplementary Table 2. The basline characteriscs of the validation cohorts.
Supplementary Table 3. Information of 26 involved clinical biomarkers for feature selection to construct GOLD BioAge in NHANES.
Supplementary Table 4. Information of 10 involved clinical biomarkers for feature selection to construct Light BioAge in NHANES.
Supplementary Table 5. Basic information of included and excluded samples in proteomic data.
Supplementary Table 6. Coefficients in the formula of GOLD BioAge in the NHANES and UK Biobank.
Supplementary Table 7. Coefficients in the formula of Light BioAge in the NHANES and UK Biobank.
Supplementary Table 8. Coefficients in the formula of GOLD ProtAge in the UK Biobank.
Supplementary Table 9. Coefficients in the formula of GOLD MetAge in the UK Biobank.
Supplementary Table 10. Comparison of C-index values of GOLD BioAge with other common aging clocks in NHANES and UKB by sex.
Supplementary Table 11. Comparison of AUC values of GOLD BioAge with other common aging clocks in NHANES and UKB by sex.
Supplementary Table 12. The associations of GOLD BioAge with mortality in NHANES and UKB.
Supplementary Table 13. The associations of Light BioAge with mortality in NHANES and UKB.
Supplementary Table 14. The associations of GOLD ProtAge and MetAge with mortality in UKB.
Supplementary Table 15. The associations of GOLD BioAge, ProtAge and MetAge with diseases in UKB.
Supplementary Table 16. The 31 items used to assess the frailty index in CHARLS.
Supplementary Table 17. The sample sizes of GOLD aging clocks by disease counts, unhealthy lifestyles, and self-rated health.
Supplementary Table 18. The sample sizes of participants in each quintile based on BioAgeDiff.

## Sheet: Supplementary Tables 1-2
	Supplementary Table 1. The basline characteriscs of the study population.
	Demographic	NHANES (N=39,348)	UKB (N=417,067)
	Age, mean (SD), years	49.5 (18.04)	56.55 (8.09)
	Sex
	Male, N (%)	19,092 (48.52%)	193,006 (46.28%)
	Female, N (%)	20,256 (51.48%)	224,061 (53.72%)
	Biomarkers involved in GOLD BioAge
	CREA, mean (SD), mg/dL	0.88 (0.26)	0.82 (0.21)
	GLU, mean (SD), mmol/L	5.56 (1.64)	5.13 (1.24)
	MCV, mean (SD), fL	89.33 (5.70)	91.13 (4.60)
	RDW, mean (SD), %	13.21 (1.20)	13.49 (0.99)
	ALB, mean (SD), g/dL	4.22 (0.36)	4.52 (0.26)
	ALP, mean (SD), U/L	69.81 (21.94)	83.6 (25.87)
	LYM%, mean (SD), %	30.44 (8.54)	28.91 (7.50)
	WBC, mean (SD), 1000 cells/uL	7.24 (2.11)	6.89 (2.12)
	GGT, mean (SD), U/L	27.07 (24.98)	37.6 (42.26)
	Biomarkers involved in Light BioAge
	Age, mean (SD), years	49.72 (18.34)	56.55 (8.09)
	CREA, mean (SD), mg/dL	0.88 (0.26)	0.82 (0.21)
	GLU, mean (SD), mmol/L	5.48 (1.59)	5.12 (1.24)
	LogCRP, mean (SD), mg/dL	0.29 (0.29)	1.00 (0.65)
	Chronic disease
	Hypertension, N (%)	12,323 (31.32%)	99,922 (23.96%)
	Diabetes, N (%)	4,882 (13.60%)	21,702 (5.20%)
	Heart disease, N (%)	2,356 (7.66%)	18,981 (4.55%)
	Stroke, N (%)	1,340 (3.73%)	5,091 (1.22%)
	Cancer, N (%)	3,026 (8.43%)	31,429 (7.54%)
	NHANES: National Health and Nutrition Examination; UKB: UK Biobank; The abbreviations of biomarkers were described in Supplementary Table 3-4.
	Supplementary Table 2. The basline characteriscs of the validation cohorts.
	Demographic	CHARLS (N=17,163)	CLHLS (N=2,499)	RuLAS (N=1,785)
	Age, mean (SD), years	58.43 (10.05)	85.51 (12.03)	77 (4.27)
	Sex
	Male, N (%)	8,038 (46.86%)	1,150 (46.02%)	839 (46.95%)
	Female, N (%)	9,116 (53.14%)	1,349 (53.98%)	948 (53.05%)
	Biomarkers involved in Light BioAge
	CREA, mean (SD), mg/dL	0.79 (0.26)	0.94 (0.33)	0.64 (0.20)
	GLU, mean (SD), mmol/L	5.99 (2.00)	5.36 (1.80)	6.2 (1.85)
	LogCRP, mean (SD), mg/dL	0.94 (0.68)	1.00 (0.78)	1.29 (0.64)
	Chronic disease
	Hypertension, N (%)	4,230 (31.52%)	697 (28.15%)	785 (43.93%)
	Diabetes, N (%)	1,121 (6.53%)	76 (3.06%)	145 (8.11%)
	Heart disease, N (%)	1,802 (13.43%)	223 (8.97%)	174 (9.74%)
	Stroke, N (%)	306 (2.28%)	148 (5.96%)	188 (10.52%)
	Cancer, N (%)	144 (1.07%)	11 (0.44%)	45 (2.52%)
	CHARLS: China Health and Retirement Longitudinal Study; CLHLS: Chinese Longitudinal Healthy Longevity Survey; RuLAS: Rugao Longevity and Ageing Study.

## Sheet: Supplementary Table 3
	Supplementary Table 3. Information of 26 involved clinical biomarkers for feature selection to construct GOLD BioAge in NHANES.
	Biomarkers	Description	Biomarkers	Description
	BMI	Blood mass index, kg/m^2	RBC	Red blood cell count, 10^12 cells/L
	SBP	Systolic blood pressure, mmHg	RDW	Red cell distribution width, %
	DBP	Diastolic blood pressure, mmHg	MCV	Mean cell volume, fL
	MBP	Mean blood pressure, mmHg	LogCRP	Log (c-reactive protein), mg/dL
	GLU	Serum glucose, mmol/L	LYM%	Lymphocyte percent, %
	HbA1C	Glycohemoglobin, %	NEU%	Neutrophils percent, %
	HDL	High-density lipoprotein cholesterol, mg/dL	EOS%	Eosinophils percent, %
	LDL	Low-density lipoprotein, cholesterol, mg/dL	BASO%	Basophils percent, %
	CHOL	Total cholesterol, mg/dL	MONO%	Monocyte percent, %
	ALB	Albumin, g/dL	WBC	White blood cell count, 10^9 cells/L
	ALP	Alkaline phosphatase, U/L	BUN	Blood urea nitrogen, mg/dL
	TBIL	Total bilirubin, mg/dL	CREA	Creatinine, mg/dL
	GGT	Gamma glutamyl transferase, U/L	UA	Uric acid, mg/dL

## Sheet: Supplementary Table 4
		Supplementary Table 4. Information of 10 involved clinical biomarkers for feature selection to construct Light BioAge in NHANES.
		Biomarkers	Description	Biomarkers	Description
		GLU	Serum glucose, mmol/L	Log CRP	Log C-reactive protein, mg/dL
		HbA1C	Glycohemoglobin, %	WBC	White blood cell count, 10^9 cells/L
		HDL	High-density lipoprotein cholesterol, mg/dL	UA	Uric acid, mg/dL
		CHOL	Total cholesterol, mg/dL	BUN	Blood urea nitrogen, mg/dL
		RBC	Red blood cell count, 10^12 cells/L	CREA	Creatinine, mg/dL

## Sheet: Supplementary Table 5
	Supplementary Table 5. Summary characteristics of included and excluded participants in the UK Biobank proteomics dataset.‌
		All (N=53,014)		Included (N=39,772)		Excluded (N=13,242)		P-value
								Included vs. Excluded	All vs. Included	All vs. Excluded
	Deaths (Events)	5765	0.108745	4332	0.108921	1433	0.108216	0.83409	0.940581	0.873485
	Follow-up, years, Mean (SD)	13.4999	2.287	13.5081	2.27602	13.4754	2.31957	0.0225175	0.388737	0.0771156
	Age, years, Mean (SD)	56.8084	8.21067	56.8226	8.2241	56.766	8.17035	0.37459	0.737298	0.491496
	Sex
	Male, N (%)	24434	0.460897	18352	0.46143	6082	0.459296	0.676945	0.877186	0.748311
	Female, N (%)	28580	0.539103	21420	0.53857	7160	0.540704	0.676945	0.877186	0.748311
	Clinical biomarkers	Mean	SD	Mean	SD	Mean	SD
	CREA, mg/dL	0.826647	0.228594	0.82392	0.201443	0.834843	0.295403	0.138916	0.576236	0.251506
	GLU, mmol/L	5.14738	1.29302	5.14057	1.27308	5.16794	1.35132	0.251968	0.665925	0.374241
	MCV, fL	91.1062	4.65377	91.1119	4.61659	91.0887	4.76401	0.917185	0.968689	0.935768
	RDW, %	13.5184	0.993715	13.5096	0.975652	13.5447	1.04578	0.0615497	0.480348	0.147347
	ALB, g/dL	4.51367	0.267039	4.51426	0.263983	4.51189	0.276075	0.800378	0.924107	0.844486
	ALP, U/L	83.912	26.8041	83.7001	25.6715	84.5485	29.9422	0.117231	0.554036	0.22484
	LYM, %	28.8303	7.66685	28.8179	7.66841	28.8676	7.6623	0.225757	0.647638	0.347684
	WBC, 1000 cells/uL	6.89042	2.12211	6.87741	1.98725	6.92957	2.4838	0.150788	0.587575	0.265465
	GGT, U/L	37.6637	42.5293	37.1998	39.9229	39.0581	49.5208	0.158392	0.594263	0.274392
	LogCRP, mg/dL	1.00617	0.66103	1.00465	0.659599	1.01072	0.665316	0.493435	0.795863	0.595676
	Proteomics biomarkers
	HGF	-2.14e-17	1	-0.0142777	0.991903	0.0461483	1.02441	1.22392e-07	0.0528423	3.21461e-05
	HAVCR1	-2.02e-17	1	-0.0089601	0.996116	0.0294367	1.01214	0.000517646	0.207066	0.00620135
	IGFBP3	2.6171e-17	1	0.00569414	0.993367	-0.0189528	1.02158	0.0702977	0.513042	0.152564
	CEACAM5	2.49449e-18	1	0.000486409	0.997612	-0.00195804	1.0096	0.662496	0.884648	0.721276
	CDCP1	-1.37e-17	1	-0.000873925	0.995785	0.00306451	1.01468	0.888585	0.960528	0.910985
	EDA2R	-2.62e-17	1	-0.00600274	0.988394	0.0196011	1.03679	0.066521	0.503722	0.148462
	EGFR	1.3467e-17	1	-0.00184852	0.98751	0.00594001	1.03914	0.7522	0.907764	0.804223
	AGER	-2.03e-17	1	-0.00563629	0.997643	0.0192798	1.00782	0.0275579	0.431335	0.0800425
	ADGRG2	-2.72e-17	1	0.00705826	0.996846	-0.0239095	1.01029	0.00509513	0.315125	0.0263498
	ADGRG1	4.0259e-21	1	-0.00574958	0.991525	0.0198776	1.02856	0.0609836	0.505414	0.135888
	GDF15	2.62992e-18	1	-0.00153971	0.995861	0.00494767	1.01321	0.875818	0.954271	0.902353
	BCAN	-1.31e-17	1	0.00245238	1.00083	-0.00859954	0.997096	0.235319	0.67504	0.343618
	NTproBNP	-1.68e-17	1	-0.000485755	0.998725	0.00164547	1.00435	0.789432	0.923701	0.832298
	REN	3.0338e-18	1	-0.000652377	0.997509	0.00220989	1.00843	0.831719	0.939252	0.86619
	PRSS8	-1.54e-17	1	-0.000756027	0.996014	0.00260516	1.01366	0.843305	0.943904	0.875059
	MMP12	-1.85e-17	1	0.00447681	0.995973	-0.0151122	1.01337	0.0289054	0.432611	0.0833994
	NEFL	-1.5e-17	1	0.00321318	0.999526	-0.0123163	1.00177	0.132429	0.60928	0.222588
	KIT	-5.58e-18	1	-0.00020354	0.996986	0.000682217	1.01008	0.984863	0.994546	0.98802
	LTBP2	1.53294e-17	1	0.00187916	0.993918	-0.00603846	1.01932	0.220626	0.653101	0.336233
	LRRN1	-8.51e-18	1	-0.00035893	0.996902	0.00132523	1.0114	0.818267	0.936751	0.853185
	TNFRSF10B	2.40601e-19	1	0.00226281	1.00762	-0.00793481	0.9728	0.390792	0.761765	0.493452
	WFDC2	2.22201e-17	1	0.00126117	0.992592	-0.00549631	1.0317	0.377077	0.776891	0.464601
	Chronic disease
	Hypertension	12985	0.244935	9756	0.245298	3229	0.243845	0.745135	0.904904	0.802845
	Diabetes	3021	0.0569849	2254	0.056673	767	0.0579218	0.606367	0.850304	0.693271
	Heart disease	2734	0.0515713	2101	0.0528261	633	0.0478024	0.0250029	0.403046	0.081114
	Stroke	712	0.0134304	540	0.0135774	172	0.012989	0.641271	0.870293	0.723564
	Cancer	4122	0.077753	3102	0.0779946	1020	0.0770276	0.732978	0.901711	0.79415
	The Wilcoxon rank sum test was used in continuous variables, and the chi-square test was used in categorical variables.

## Sheet: Supplementary Tables 6-7
	Supplementary Table 6. Coefficients in the formula of GOLD BioAge in the NHANES and UK Biobank.
	Variable	Category	Units	Coefficient in NHANES	Coefficients in UKB
	Age		years	1	1
	CREA	Kidney	mg/dL	5.2691	5.3832
	GLU	Metabolic	mmol/L	0.5797	1.4168
	MCV	Erythrocyte	fL	0.3389	0.4206
	RDW	Erythrocyte	%	2.6445	3.3162
	ALB	Liver	g/dL	-4.7358	-5.0793
	ALP	Liver	U/L	0.026	0.0385
	LYM%	Immune	%	0.2032	-0.1899
	WBC	Immune	1000 cells/uL	0.4459	0.912
	GGT	Kidney	U/L	-0.0608	0.1007
	Constant (β0)			-53.6287	-78.6519
	Supplementary Table 7. Coefficients in the formula of Light BioAge in the NHANES and UK Biobank.
	Variable	Category	Units	Coefficient in NHANES	Coefficients in UKB
	Age		years	1	1
	CREA	Kidney	mg/dL	8.3313	9.0873
	GLU	Metabolic	mmol/L	0.827	1.7311
	Log CRP	Inflammation	mg/dL	5.7305	4.1689
	Constant (β0)			-13.5298	-20.1395

## Sheet: Supplementary Table 8 
	Supplementary Table 8. Coefficients in the formula of GOLD ProtAge in the UK Biobank.
	Variable	Category	UKB Code	Weight
	Age		21022	1
	ADGRG2	Cardiometabolic	57	-0.6482
	EGFR		902	-0.8457
	GDF15		1137	1.3802
	IGFBP3		1345	-0.6716
	KIT		1507	0.0157
	LTBP2		1631	1.6663
	NTproBNP		1912	0.7461
	REN		2270	0.7034
	AGER	Inflammation	68	-1.5969
	HGF		1264	1.307
	LRRN1		1622	-0.5516
	PRSS8		2161	0.9276
	BCAN	Neurology	242	-1.3198
	CDCP1		483	-0.1808
	NEFL		1840	1.1867
	TNFRSF10B		2717	0.4798
	ADGRG1	Oncology	56	-0.6884
	CEACAM5		512	1.4287
	EDA2R		883	-0.8234
	HAVCR1		1247	0.3592
	MMP12		1733	0.4877
	WFDC2		2891	1.2448
	Constant (β0)			0.0049

## Sheet: Supplementary Table 9
	Supplementary Table 9. Coefficients in the formula of GOLD MetAge in the UK Biobank.
	Variable	Abbreviations	UKB	Weight
			Field ID
	Age			1
	Free cholesterol to total lipids in small HDL percentage	FC_sHDL_pct	23647	0.5494
	Cholesteryl esters to total lipids in small LDL percentage	CE_sLDL_pct	23626	-0.2878
	Cholesteryl esters to total lipids in large LDL percentage	CE_LDL_L_pct	23616	-0.1822
	Cholesteryl esters to total lipids in IDL percentage	CE_IDL_pct	23611	-0.3394
	Phospholipids to total lipids in very small VLDL percentage	PL_VSVLDL_pct	23604	0.8429
	Triglycerides to total lipids in large VLDL percentage	TG_VLDL_L_pct	23593	-0.2614
	Cholesteryl esters in small HDL	CE_sHDL	23576	-0.543
	Triglycerides in chylomicrons and extremely large VLDL	TG_CM_XLVLDL	23487	-1.1073
	Glycoprotein acetyls	GlycA	23480	2.4845
	Albumin	ALB	23479	-0.5125
	Creatinine	Cr	23478	0.7854
	Acetone	Acetone	23477	0.4136
	Acetoacetate	AcAc	23476	0.4939
	3-hydroxybutyrate	BHB	23474	-0.2927
	Lactate	Lac	23471	0.2888
	Tyrosine	Tyr	23469	0.5285
	Phenylalanine	Phe	23468	0.3799
	Valine	Val	23467	-1.6374
	Glycine	Gly	23462	-0.8107
	Omega 6 fatty acids to omega 3 fatty acids ratio	Omega6_3_ratio	23459	0.6447
	Linoleic acid to total fatty acids percentage	LA_FA_pct	23456	-1.8506
	Linoleic acid	LA	23449	-0.3841
	Omega 3 fatty acids	Omega3	23444	-1.7084
	Degree of unsaturation	DoS	23443	-1.0871
	Average diameter for VLDL particles	VLDL_Davg	23431	-0.6324
	Glucose lactate	Glc_Lac	20280	0.809
	Constant (β0)			-0.6145
	HDL: high-density lipoprotein cholesterol; LDL: low-density lipoprotein cholesterol; IDL: intermediate-density lipoprotein cholesterol; VLDL: very-low density lipoprotein cholesterol.

## Sheet: Supplementary Tables 10-11
	Supplementary Table 10. Comparison of C-index values of GOLD BioAge with other common aging clocks in NHANES and UKB by sex.
	NHANES	All						Male						Female
		fullage	lightage	levine	kdm	age		fullage	lightage	levine	kdm	age		fullage	lightage	levine	kdm	age
	All	0.829	0.81	0.827	0.807	0.802		0.822	0.8	0.819	0.805	0.797		0.836	0.821	0.835	0.818	0.81
	<= 44 years	0.732	0.672	0.722	0.662	0.653		0.702	0.619	0.69	0.625	0.615		0.788	0.746	0.772	0.734	0.719
	45-64 years	0.729	0.664	0.724	0.654	0.634		0.723	0.645	0.711	0.661	0.637		0.719	0.677	0.727	0.667	0.633
	>= 65 years	0.677	0.653	0.671	0.635	0.627		0.663	0.633	0.664	0.643	0.619		0.678	0.657	0.659	0.647	0.637
	Malignant Neoplasms	0.854	0.835	0.853	0.83	0.83		0.864	0.846	0.862	0.847	0.844		0.831	0.815	0.832	0.811	0.809
	Heart Diseases	0.881	0.864	0.881	0.86	0.851		0.862	0.843	0.862	0.846	0.838		0.911	0.897	0.912	0.899	0.88
	Cerebrovascular diseases	0.903	0.91	0.902	0.914	0.903		0.884	0.891	0.886	0.906	0.887		0.935	0.94	0.93	0.944	0.94
	Respiratory system	0.878	0.849	0.884	0.86	0.852		0.933	0.91	0.941	0.923	0.917		0.793	0.761	0.797	0.773	0.759
	Alzheimer's disease	0.926	0.936	0.919	0.944	0.949		0.956	0.952	0.955	0.951	0.964		0.91	0.927	0.898	0.937	0.937
	Diabetes mellitus	0.809	0.811	0.823	0.812	0.758		0.803	0.808	0.825	0.823	0.76		0.82	0.81	0.82	0.797	0.754
	Others	0.786	0.759	0.779	0.756	0.752		0.768	0.735	0.759	0.74	0.734		0.812	0.793	0.81	0.786	0.781
	UKB	All						Male						Female
		fullage	lightage	levine	kdm	age		fullage	lightage	levine	kdm	age		fullage	lightage	levine	kdm	age
	All	0.738	0.717	0.734	0.702	0.699		0.738	0.715	0.736	0.705	0.701		0.719	0.704	0.716	0.695	0.692
	<= 44 years	0.649	0.586	0.633	0.577	0.553		0.661	0.569	0.638	0.593	0.57		0.631	0.59	0.628	0.559	0.533
	45-64 years	0.698	0.67	0.694	0.645	0.641		0.701	0.665	0.698	0.65	0.644		0.675	0.658	0.672	0.64	0.636
	>= 65 years	0.631	0.593	0.625	0.562	0.549		0.622	0.588	0.619	0.568	0.55		0.61	0.568	0.604	0.561	0.547
	Malignant Neoplasms	0.715	0.703	0.712	0.692	0.691		0.731	0.716	0.729	0.708	0.706		0.686	0.68	0.684	0.672	0.67
	Heart Diseases	0.782	0.753	0.775	0.72	0.715		0.754	0.728	0.752	0.709	0.703		0.798	0.774	0.793	0.752	0.745
	Cerebrovascular diseases	0.78	0.76	0.774	0.763	0.759		0.8	0.778	0.794	0.779	0.775		0.76	0.741	0.753	0.746	0.743
	Respiratory system	0.833	0.784	0.835	0.754	0.747		0.819	0.768	0.822	0.747	0.739		0.835	0.79	0.838	0.764	0.758
	Alzheimer's disease	0.793	0.797	0.785	0.834	0.834		0.797	0.806	0.789	0.837	0.836		0.79	0.79	0.783	0.831	0.831
	Diabetes mellitus	0.804	0.759	0.809	0.678	0.665		0.775	0.723	0.783	0.661	0.647		0.828	0.807	0.836	0.71	0.697
	Others	0.755	0.723	0.751	0.709	0.706		0.742	0.708	0.74	0.704	0.701		0.753	0.727	0.749	0.716	0.712
	Supplementary Table 11. Comparison of AUC values of GOLD BioAge with other common aging clocks in NHANES and UKB by sex.
	NHANES	All						Male						Female
		fullage	lightage	levine	kdm	age		fullage	lightage	levine	kdm	age		fullage	lightage	levine	kdm	age
	All	0.847	0.829	0.845	0.827	0.822		0.843	0.822	0.84	0.827	0.82		0.851	0.837	0.85	0.835	0.827
	<= 44 years	0.738	0.678	0.726	0.67	0.66		0.709	0.626	0.695	0.635	0.623		0.792	0.749	0.775	0.741	0.727
	45-64 years	0.742	0.677	0.737	0.668	0.647		0.743	0.668	0.731	0.682	0.657		0.725	0.678	0.733	0.672	0.636
	>= 65 years	0.695	0.675	0.687	0.66	0.652		0.683	0.658	0.685	0.678	0.654		0.693	0.674	0.671	0.665	0.654
	Malignant Neoplasms	0.854	0.836	0.853	0.831	0.831		0.865	0.847	0.863	0.848	0.845		0.833	0.817	0.833	0.815	0.813
	Heart Diseases	0.887	0.871	0.887	0.869	0.86		0.87	0.853	0.869	0.857	0.85		0.914	0.9	0.915	0.902	0.883
	Cerebrovascular diseases	0.903	0.911	0.903	0.914	0.902		0.884	0.893	0.887	0.906	0.886		0.935	0.94	0.929	0.945	0.941
	Respiratory system	0.885	0.858	0.891	0.868	0.859		0.931	0.91	0.939	0.925	0.915		0.8	0.768	0.803	0.78	0.766
	Alzheimer's disease	0.926	0.935	0.917	0.945	0.949		0.956	0.956	0.955	0.955	0.967		0.909	0.923	0.896	0.935	0.936
	Diabetes mellitus	0.821	0.824	0.834	0.829	0.775		0.816	0.818	0.837	0.835	0.775		0.829	0.829	0.83	0.824	0.775
	Others	0.798	0.773	0.791	0.77	0.765		0.78	0.748	0.77	0.754	0.747		0.824	0.806	0.821	0.8	0.795
	UKB	All						Male						Female
		fullage	lightage	levine	kdm	age		fullage	lightage	levine	kdm	age		fullage	lightage	levine	kdm	age
	All	0.747	0.726	0.743	0.711	0.709		0.749	0.725	0.747	0.716	0.712		0.727	0.712	0.723	0.703	0.7
	<= 44 years	0.648	0.584	0.631	0.579	0.554		0.657	0.568	0.632	0.596	0.573		0.634	0.586	0.631	0.559	0.533
	45-64 years	0.704	0.675	0.699	0.65	0.646		0.707	0.671	0.704	0.655	0.649		0.681	0.663	0.677	0.645	0.64
	>= 65 years	0.64	0.599	0.632	0.57	0.556		0.632	0.594	0.628	0.578	0.558		0.616	0.574	0.608	0.568	0.553
	Malignant Neoplasms	0.717	0.705	0.714	0.695	0.693		0.734	0.719	0.731	0.711	0.709		0.688	0.682	0.685	0.674	0.672
	Heart Diseases	0.782	0.753	0.775	0.721	0.716		0.755	0.728	0.752	0.709	0.703		0.802	0.776	0.795	0.757	0.75
	Cerebrovascular diseases	0.78	0.761	0.773	0.764	0.76		0.797	0.776	0.791	0.777	0.773		0.761	0.743	0.754	0.749	0.746
	Respiratory system	0.829	0.78	0.83	0.751	0.745		0.815	0.765	0.818	0.744	0.736		0.831	0.786	0.834	0.761	0.754
	Alzheimer's disease	0.786	0.793	0.777	0.832	0.831		0.794	0.802	0.783	0.835	0.834		0.783	0.788	0.774	0.828	0.829
	Diabetes mellitus	0.802	0.761	0.808	0.679	0.666		0.772	0.725	0.78	0.661	0.647		0.83	0.808	0.836	0.715	0.702
	Others	0.758	0.726	0.753	0.712	0.71		0.746	0.712	0.743	0.708	0.705		0.756	0.73	0.751	0.719	0.715

## Sheet: Supplementary Table 12
	Supplementary Table 12. The associations of GOLD BioAge with mortality in NHANES and UKB.
	Category	Events	HR (95% CI)	P
	NHANES (N = 39,348)
	All-cause mortality	4716	1.091 (1.089-1.094)	<0.001
	<= 44 years	275	1.085 (1.071-1.099)	<0.001
	45-64 years	993	1.114 (1.105-1.122)	<0.001
	>= 65 years	3448	1.102 (1.098-1.106)	<0.001
	Cause-specific mortality
	Cancer	1051	1.092 (1.087-1.097)	<0.001
	Heart disease	1231	1.122 (1.117-1.127)	<0.001
	Cerebrovascular disease	264	1.125 (1.114-1.136)	<0.001
	Respiratory disease	260	1.126 (1.115-1.137)	<0.001
	Alzheimer’s disease	167	1.155 (1.139-1.171)	<0.001
	Diabetes	153	1.118 (1.104-1.132)	<0.001
	Other cause	1590	1.097 (1.093-1.101)	<0.001
	UKB (N = 417,067)
	All-cause mortality	36589	1.100 (1.099-1.101)	<0.001
	<= 44 years	771	1.125 (1.111-1.139)	<0.001
	45-64 years	20633	1.105 (1.103-1.107)	<0.001
	>= 65 years	15185	1.098 (1.095-1.101)	<0.001
	Cause-specific mortality
	Cancer	21299	1.087 (1.085-1.089)	<0.001
	Heart disease	6466	1.132 (1.128-1.136)	<0.001
	Cerebrovascular disease	1954	1.126 (1.120-1.133)	<0.001
	Respiratory disease	3200	1.165 (1.159-1.171)	<0.001
	Alzheimer’s disease	829	1.121 (1.111-1.131)	<0.001
	Diabetes	313	1.158 (1.140-1.176)	<0.001
	Other cause	10439	1.112 (1.109-1.114)	<0.001
	HR: hazard ratio; CI: confidence interval; All cox proportional hazard regression models were adjusted for age and sex.

[truncated: 6 more sheets: Supplementary Table 13, Supplementary Table 14, Supplementary Table 15, Supplementary Table 16, Supplementary Table 17, Supplementary Table 18]
